# Supplementary material for: Judicious Molecular Design of 5H‑Dithieno[3,2‑b:2′,3′‑d]Pyran‐based Hole‐Transporting Materials for Highly Efficient and Stable Perovskite Solar Cells
Source: Adv Sci (Weinh). 2024 Nov 28;12(3):2410666. doi: 10.1002/advs.202410666 (PMC11744647; doi:10.1002/advs.202410666)
Supplement: Supplementary file 2 — Supplemental Table 1 [file ADVS-12-2410666-s001.xlsx]

## Sheet: 工作表1
	Me-H			Ph-H			CF3-H			CF3-mF			CF3-oF			spiro-OMeTAD
300	30.1587		300	30.0456		300	35.0556		300	36.1965		300	30.6184		300	39.7922
310	46.2441		310	46.2115		310	48.8641		310	49.5415		310	42.5348		310	51.9932
320	58.1839		320	58.0677		320	59.7645		320	60.7482		320	53.0001		320	62.3768
330	66.1199		330	66.4895		330	66.9931		330	68.0068		330	60.6733		330	69.5114
340	71.8165		340	72.5782		340	72.108		340	73.525		340	66.1668		340	74.2789
350	76.0066		350	77.0177		350	76.9905		350	78.204		350	76.1061		350	78.6256
360	74.238		360	75.7328		360	73.716		360	74.6489		360	76.4865		360	75.4755
370	76.3838		370	78.1351		370	76.7795		370	77.7063		370	78.5465		370	78.2248
380	79.2048		380	81.1095		380	78.297		380	78.9891		380	83.6965		380	79.948
390	84.7306		390	87.2985		390	87.0488		390	80.0751		390	85.7565		390	82.3385
400	85.8372		400	87.7065		400	89.2189		400	87.1246		400	89.1847		400	89.9678
410	86.9202		410	87.7558		410	90.5928		410	88.2724		410	89.7627		410	91.0108
420	88.0152		420	89.0987		420	89.22		420	89.945		420	91.2474		420	89.9678
430	88.0044		430	90.1687		430	90.9004		430	89.1924		430	92.0509		430	91.0108
440	89.0874		440	91.1881		440	92.2042		440	91.2285		440	92.9665		440	92.7943
450	90.1704		450	90.2757		450	92.3188		450	92.2935		450	92.8833		450	93.0968
460	90.1704		460	91.3457		460	92.2042		460	92.2928		460	93.2725		460	92.0538
470	88.9779		470	90.1568		470	91.286		470	91.0072		470	93.7451		470	92.0654
480	88.9998		480	91.3449		480	91.9335		480	91.2595		480	93.5369		480	91.8701
490	89.2065		490	91.228		490	92.3145		490	92.2935		490	92.6282		490	92.0116
500	89.2065		500	92.2495		500	91.9058		500	92.0227		500	92.589		500	92.0101
510	88.9467		510	91.1049		510	92.2042		510	92.2935		510	92.8085		510	92.2036
520	89.5734		520	91.5168		520	91.1722		520	92.2935		520	93.2358		520	92.5854
530	90.1717		530	92.0599		530	92.319		530	92.2313		530	93.99		530	93.2093
540	90.5146		540	92.2802		540	92.9698		540	92.9603		540	94.5824		540	93.6936
550	89.2065		550	92.2262		550	94.2699		550	93.4052		550	95.0791		550	94.0667
560	89.4526		560	92.0051		560	93.5791		560	93.6036		560	95.1932		560	94.3142
570	90.2657		570	91.8432		570	93.9997		570	93.6224		570	94.8892		570	94.1221
580	90.0529		580	91.6358		580	93.2372		580	93.5558		580	94.988		580	94.0199
590	91.2642		590	91.4872		590	92.5711		590	93.7162		590	94.7285		590	93.8172
600	90.0643		600	91.1876		600	92.2374		600	93.8066		600	94.4924		600	93.7754
610	89.0842		610	90.9082		610	92.0373		610	93.5407		610	93.8673		610	93.6114
620	90.1812		620	90.5334		620	91.983		620	93.439		620	93.7072		620	93.281
630	89.8742		630	90.5388		630	92.4281		630	93.2072		630	94.112		630	92.899
640	89.2065		640	90.6735		640	92.7422		640	93.5527		640	94.5153		640	92.6244
650	89.8753		650	91.0757		650	92.821		650	93.6926		650	94.4275		650	92.5198
660	89.3074		660	90.8998		660	92.5196		660	93.9385		660	94.3078		660	92.3559
670	89.2267		670	90.3903		670	91.878		670	93.8176		670	93.6152		670	92.1419
680	89.3287		680	89.8646		680	92.6588		680	93.3275		680	93.9965		680	92.4182
690	89.2903		690	89.5576		690	92.2042		690	94.1207		690	92.687		690	92.6292
700	88.9452		700	89.0481		700	92.2042		700	93.3275		700	92.9665		700	92.4591
710	89.2065		710	89.8428		710	91.1694		710	92.2935		710	92.9665		710	91.9534
720	88.9779		720	89.088		720	93.2372		720	93.339		720	94.7744		720	92.1696
730	89.2063		730	89.1669		730	92.319		730	94.0941		730	93.9965		730	93.0968
740	90.1071		740	89.0825		740	92.2816		740	92.0527		740	92.9665		740	92.0525
750	89.8443		750	89.5576		750	93.2372		750	93.3275		750	91.7995		750	91.9381
760	88.7666		760	89.0986		760	92.0897		760	92.0286		760	91.9365		760	92.0654
770	81.0313		770	83.117		770	88.1978		770	87.6486		770	90.9047		770	91.0108
780	75.9128		780	78.1406		780	84.4283		780	83.6281		780	81.1633		780	76.9691
790	60.7096		790	62.5427		790	69.1456		790	69.2314		790	65.1028		790	59.9593
800	36.8401		800	36.656		800	41.3053		800	42.9337		800	37.9115		800	34.7161
810	16.7352		810	14.9324		810	17.049		810	19.1229		810	15.6145		810	14.8171
820	5.28543		820	4.08202		820	4.69581		820	5.68244		820	4.34528		820	4.81258
830	2.6821		830	1.95723		830	2.39585		830	2.95935		830	2.1869		830	2.48732
840	0.86594		840	0.42125		840	0.82198		840	0.95844		840	0.7199		840	0.22788
850	0.44451		850	0.275		850	0.59839		850	0.52263		850	0.42524		850	1.53783
860	0.24459		860	0.446		860	0.40849		860	0.33493		860	0.25717		860	1.82943
870	0.11201		870	0.34357		870	0.2225		870	0.1613		870	0.13016		870	1.20541
880	0.04746		880	0.15261		880	0.0072		880	0.019		880	0.02712		880	0.29885
890	0.06603		890	0.1966		890	0.01662		890	0.03136		890	0.04411		890	0.45718
900	0.07069		900	0.20093		900	0.01855		900	0.0361		900	0.044		900	0.44683
--	--		--	--		--	--		--	--		--	--		--	--
--	--		--	--		--	--		--	--		--	--		--	--
--	--		--	--		--	--		--	--		--	--		--	--
--	--		--	--		--	--		--	--		--	--		--	--
--	--		--	--		--	--		--	--		--	--		--	--
--	--		--	--		--	--		--	--		--	--		--	--
--	--		--	--		--	--		--	--		--	--		--	--
--	--		--	--		--	--		--	--		--	--		--	--
--	--		--	--		--	--		--	--		--	--		--	--
--	--		--	--		--	--		--	--		--	--		--	--
--	--		--	--		--	--		--	--		--	--		--	--
--	--		--	--		--	--		--	--		--	--		--	--
--	--		--	--		--	--		--	--		--	--		--	--
--	--		--	--		--	--		--	--		--	--		--	--
--	--		--	--		--	--		--	--		--	--		--	--
--	--		--	--		--	--		--	--		--	--		--	--
--	--		--	--		--	--		--	--		--	--		--	--
--	--		--	--		--	--		--	--		--	--		--	--
--	--		--	--		--	--		--	--		--	--		--	--
--	--		--	--		--	--		--	--		--	--		--	--
--	--		--	--		--	--		--	--		--	--		--	--
--	--		--	--		--	--		--	--		--	--		--	--
--	--		--	--		--	--		--	--		--	--		--	--
--	--		--	--		--	--		--	--		--	--		--	--
--	--		--	--		--	--		--	--		--	--		--	--
--	--		--	--		--	--		--	--		--	--		--	--
--	--		--	--		--	--		--	--		--	--		--	--
--	--		--	--		--	--		--	--		--	--		--	--
--	--		--	--		--	--		--	--		--	--		--	--
--	--		--	--		--	--		--	--		--	--		--	--
--	--		--	--		--	--		--	--		--	--		--	--
--	--		--	--		--	--		--	--		--	--		--	--
--	--		--	--		--	--		--	--		--	--		--	--
--	--		--	--		--	--		--	--		--	--		--	--
--	--		--	--		--	--		--	--		--	--		--	--
--	--		--	--		--	--		--	--		--	--		--	--
--	--		--	--		--	--		--	--		--	--		--	--
--	--		--	--		--	--		--	--		--	--		--	--
--	--		--	--		--	--		--	--		--	--		--	--
--	--		--	--		--	--		--	--		--	--		--	--
--	--		--	--		--	--		--	--		--	--		--	--
--	--		--	--		--	--		--	--		--	--		--	--
--	--		--	--		--	--		--	--		--	--		--	--
--	--		--	--		--	--		--	--		--	--		--	--
--	--		--	--		--	--		--	--		--	--		--	--
--	--		--	--		--	--		--	--		--	--		--	--
--	--		--	--		--	--		--	--		--	--		--	--
--	--		--	--		--	--		--	--		--	--		--	--
--	--		--	--		--	--		--	--		--	--		--	--
--	--		--	--		--	--		--	--		--	--		--	--
--	--		--	--		--	--		--	--		--	--		--	--
--	--		--	--		--	--		--	--		--	--		--	--
--	--		--	--		--	--		--	--		--	--		--	--
--	--		--	--		--	--		--	--		--	--		--	--
--	--		--	--		--	--		--	--		--	--		--	--
--	--		--	--		--	--		--	--		--	--		--	--
--	--		--	--		--	--		--	--		--	--		--	--
--	--		--	--		--	--		--	--		--	--		--	--
--	--		--	--		--	--		--	--		--	--		--	--
--	--		--	--		--	--		--	--		--	--		--	--
--	--		--	--		--	--		--	--		--	--		--	--
--	--		--	--		--	--		--	--		--	--		--	--
--	--		--	--		--	--		--	--		--	--		--	--
--	--		--	--		--	--		--	--		--	--		--	--
--	--		--	--		--	--		--	--		--	--		--	--
--	--		--	--		--	--		--	--		--	--		--	--
--	--		--	--		--	--		--	--		--	--		--	--
--	--		--	--		--	--		--	--		--	--		--	--
--	--		--	--		--	--		--	--		--	--		--	--
--	--		--	--		--	--		--	--		--	--		--	--
--	--		--	--		--	--		--	--		--	--		--	--
--	--		--	--		--	--		--	--		--	--		--	--
--	--		--	--		--	--		--	--		--	--		--	--
--	--		--	--		--	--		--	--		--	--		--	--
--	--		--	--		--	--		--	--		--	--		--	--
--	--		--	--		--	--		--	--		--	--		--	--
--	--		--	--		--	--		--	--		--	--		--	--
--	--		--	--		--	--		--	--		--	--		--	--
--	--		--	--		--	--		--	--		--	--		--	--
--	--		--	--		--	--		--	--		--	--		--	--
--	--		--	--		--	--		--	--		--	--		--	--
--	--		--	--		--	--		--	--		--	--		--	--
--	--		--	--		--	--		--	--		--	--		--	--
--	--		--	--		--	--		--	--		--	--		--	--
--	--		--	--		--	--		--	--		--	--		--	--
--	--		--	--		--	--		--	--		--	--		--	--
--	--		--	--		--	--		--	--		--	--		--	--
--	--		--	--		--	--		--	--		--	--		--	--
--	--		--	--		--	--		--	--		--	--		--	--
--	--		--	--		--	--		--	--		--	--		--	--
--	--		--	--		--	--		--	--		--	--		--	--
--	--		--	--		--	--		--	--		--	--		--	--
